# Supplementary material for: Social Return on Investment (SROI) Evaluation of Citizens Advice on Prescription: A Whole-Systems Approach to Mitigating Poverty and Improving Wellbeing
Source: Int J Environ Res Public Health. 2025 Feb 17;22(2):301. doi: 10.3390/ijerph22020301 (PMC11855579; doi:10.3390/ijerph22020301)
Supplement: Supplementary file 1 [file ijerph-22-00301-s001.zip]

Archive with 2 entries (2 files):
- ijerph-3304244-SupplementalData for CAP SROI paper.xlsx
- ijerph-3304244-supplementary.pdf
