# Supplementary material for: Social Return on Investment (SROI) Evaluation of Citizens Advice on Prescription: A Whole-Systems Approach to Mitigating Poverty and Improving Wellbeing
Source: Int J Environ Res Public Health. 2025 Feb 17;22(2):301. doi: 10.3390/ijerph22020301 (PMC11855579; doi:10.3390/ijerph22020301)
Supplement: Supplementary file 1 [file ijerph-22-00301-s001.zip › ijerph-3304244-SupplementalData for CAP SROI paper.xlsx]

## Sheet: SROI SWEMWBS scores
SWEMWBS data at baseline and follow up for all individuals incluced in the CAP SROI evaluation (n=538)
Referral Pathway	swemwbs_q1	swemwbs_q2	swemwbs_q3	swemwbs_q4	swemwbs_q5	swemwbs_q6	swemwbs_q7	swemwbs total score baseline	SV baseline	SV baseline - 27% deadweight	swemwbs_q1_2	swemwbs_q2_2	swemwbs_q3_2	swemwbs_q4_2	swemwbs_q5_2	swemwbs_q6_2	swemwbs_q7_2	swemwbs total score follow up	SV follow up	SV follow up - 27% deadweight	Change in swemwbs scores	Change in SV (follow up- baseline)		Row Labels	Count of funder_new	Sum of SV baseline	Sum of SV baseline - 27% deadweight	Sum of SV follow up	Sum of SV follow up - 27% deadweight	Sum of Change in SV (follow up- baseline)	Change in SV per person
Primary care	5	3	5	5	5	5	3	31	25768	18810.6	1	1	1	2	1	5	3	14	0	0	-17	-18810.6		Perinatal	64	1378276	1.00614e+06	1390000	1.0147e+06	8558.52	133.727
Secondary care	4	3	4	4	4	4	3	26	24059	17563.1	2	1	3	1	1	1	1	10	0	0	-16	-17563.1		Primary care	443	6144876	4.48576e+06	6570657	4.79658e+06	310820	701.626
Primary care	5	4	4	4	4	4	5	30	25363	18515	4	3	1	1	1	1	3	14	0	0	-16	-18515		Secondary care	31	337448	246337	414003	302222	55885.2	1802.75
Primary care	4	3	5	3	3	4	4	26	24059	17563.1	2	1	1	1	1	1	4	11	0	0	-15	-17563.1		Grand Total	538	7860600	5.73824e+06	8374660	6.1135e+06	375264	697.516
Primary care	4	4	4	2	2	3	3	22	20904	15259.9	2	1	1	1	1	1	1	8	0	0	-14	-15259.9
Primary care	4	5	4	4	3	4	4	28	24689	18023	2	2	2	1	4	2	2	15	9714	7091.22	-13	-10931.8
Primary care	4	4	4	3	4	3	4	26	24059	17563.1	1	1	1	3	3	2	2	13	0	0	-13	-17563.1
Primary care	3	3	5	3	3	3	4	24	22749	16606.8	1	1	5	1	1	1	1	11	0	0	-13	-16606.8
Perinatal	5	5	1	5	4	5	5	30	25363	18515	4	3	3	3	3	4	4	24	22749	16606.8	-6	-1908.22
Primary care	3	3	2	3	4	4	4	23	22749	16606.8	1	2	1	1	2	3	2	12	0	0	-11	-16606.8
Primary care	4	4	4	4	4	4	4	28	24689	18023	3	3	3	1	1	3	3	17	12058	8802.34	-11	-9220.63
Perinatal	5	5	5	5	5	5	5	35	26790	19556.7	4	2	5	5	5	5	5	31	25768	18810.6	-4	-746.06
Perinatal	3	4	3	2	3	4	4	23	22749	16606.8	3	3	3	1	3	3	3	19	17282	12615.9	-4	-3990.91
Primary care	4	4	3	4	4	2	4	25	24059	17563.1	3	3	2	2	2	1	2	15	9714	7091.22	-10	-10471.8
Secondary care	3	2	3	3	3	3	4	21	20904	15259.9	1	3	1	1	1	1	3	11	0	0	-10	-15259.9
Primary care	4	4	3	3	4	4	4	26	24059	17563.1	2	1	3	1	3	3	3	16	9714	7091.22	-10	-10471.8
Primary care	4	5	5	5	5	5	5	34	26032	19003.4	2	2	4	5	4	2	5	24	22749	16606.8	-10	-2396.59
Primary care	5	3	1	5	4	5	3	26	24059	17563.1	2	2	1	3	2	4	2	16	9714	7091.22	-10	-10471.8
Primary care	2	3	3	2	3	3	2	18	12058	8802.34	1	2	1	1	1	1	1	8	0	0	-10	-8802.34
Perinatal	4	4	4	4	3	4	4	27	24689	18023	4	3	3	3	3	4	4	24	22749	16606.8	-3	-1416.2
Secondary care	5	3	3	2	2	2	3	20	17282	12615.9	3	1	1	1	1	1	2	10	0	0	-10	-12615.9
Perinatal	5	5	5	5	5	5	5	35	26790	19556.7	5	5	5	5	5	5	5	35	26790	19556.7	0	0
Primary care	3	3	4	4	4	3	4	25	24059	17563.1	5	2	2	2	1	2	2	16	9714	7091.22	-9	-10471.8
Primary care	4	3	4	2	3	2	3	21	20904	15259.9	2	1	3	2	2	1	1	12	0	0	-9	-15259.9
Primary care	4	4	4	4	3	2	4	25	24059	17563.1	4	3	2	1	3	1	2	16	9714	7091.22	-9	-10471.8
Primary care	3	3	3	3	2	3	3	20	17282	12615.9	3	2	1	1	1	1	2	11	0	0	-9	-12615.9
Primary care	3	2	2	3	2	2	3	17	12058	8802.34	1	1	2	1	1	1	1	8	0	0	-9	-8802.34
Primary care	3	2	4	2	3	2	2	18	12058	8802.34	2	3	1	1	1	1	1	10	0	0	-8	-8802.34
Primary care	3	3	4	3	3	3	3	22	20904	15259.9	3	2	3	2	2	1	1	14	0	0	-8	-15259.9
Primary care	5	3	3	3	3	2	4	23	22749	16606.8	3	1	1	5	1	1	3	15	9714	7091.22	-8	-9515.55
Primary care	5	5	5	5	5	5	5	35	26790	19556.7	5	5	5	3	3	3	3	27	24689	18023	-8	-1533.73
Primary care	5	5	5	3	3	4	5	30	25363	18515	4	4	4	1	2	3	4	22	20904	15259.9	-8	-3255.07
Primary care	3	3	4	3	4	2	3	22	20904	15259.9	3	3	2	1	1	1	3	14	0	0	-8	-15259.9
Primary care	3	3	2	3	3	3	3	20	17282	12615.9	4	2	1	1	2	1	2	13	0	0	-7	-12615.9
Primary care	5	4	4	4	4	4	5	30	25363	18515	4	3	3	3	3	3	4	23	22749	16606.8	-7	-1908.22
Primary care	4	4	4	3	2	2	3	22	20904	15259.9	3	2	3	2	1	2	2	15	9714	7091.22	-7	-8168.7
Primary care	5	3	3	3	3	3	3	23	22749	16606.8	3	3	2	1	2	2	3	16	9714	7091.22	-7	-9515.55
Primary care	4	3	1	5	1	3	3	20	17282	12615.9	3	2	1	2	1	2	2	13	0	0	-7	-12615.9
Primary care	5	4	4	5	4	4	4	30	25363	18515	4	3	3	3	3	4	3	23	22749	16606.8	-7	-1908.22
Primary care	5	5	5	5	3	4	4	31	25768	18810.6	4	3	4	3	3	3	4	24	22749	16606.8	-7	-2203.87
Primary care	4	1	1	4	1	1	2	14	0	0	1	1	1	1	1	1	1	7	0	0	-7	0
Primary care	3	3	4	2	3	3	3	21	20904	15259.9	3	1	3	1	2	1	3	14	0	0	-7	-15259.9
Perinatal	5	4	5	4	4	5	5	32	25768	18810.6	5	5	5	5	5	5	5	35	26790	19556.7	3	746.06
Primary care	5	5	3	2	3	2	5	25	24059	17563.1	5	4	2	1	2	1	3	18	12058	8802.34	-7	-8760.73
Perinatal	4	4	4	4	4	4	4	28	24689	18023	5	5	5	5	4	5	4	33	26032	19003.4	5	980.39
Primary care	5	3	5	3	3	5	5	29	25363	18515	4	3	3	3	3	3	3	22	20904	15259.9	-7	-3255.07
Primary care	5	5	5	5	5	5	5	35	26790	19556.7	5	4	5	3	5	2	4	28	24689	18023	-7	-1533.73
Primary care	4	3	3	2	4	4	4	24	22749	16606.8	3	3	1	2	2	3	3	17	12058	8802.34	-7	-7804.43
Primary care	5	5	5	4	4	5	5	33	26032	19003.4	3	5	3	4	4	4	3	26	24059	17563.1	-7	-1440.29
Primary care	3	3	3	3	2	1	4	19	17282	12615.9	3	1	1	1	1	3	2	12	0	0	-7	-12615.9
Primary care	5	4	4	4	4	4	4	29	25363	18515	3	3	5	4	3	2	2	22	20904	15259.9	-7	-3255.07
Primary care	2	1	3	1	2	2	3	14	0	0	1	1	1	1	1	1	1	7	0	0	-7	0
Primary care	2	2	4	2	2	2	2	16	9714	7091.22	2	1	1	1	2	1	2	10	0	0	-6	-7091.22
Primary care	4	4	4	4	4	3	4	27	24689	18023	2	2	4	2	3	4	4	21	20904	15259.9	-6	-2763.05
Perinatal	4	4	2	4	2	4	4	24	22749	16606.8	4	3	4	4	4	5	5	29	25363	18515	5	1908.22
Primary care	3	1	3	1	1	1	3	13	0	0	1	1	1	1	1	1	1	7	0	0	-6	0
Primary care	4	4	4	4	4	4	4	28	24689	18023	4	3	5	4	1	3	2	22	20904	15259.9	-6	-2763.05
Primary care	5	4	4	3	3	5	5	29	25363	18515	4	3	2	3	3	4	4	23	22749	16606.8	-6	-1908.22
Primary care	5	5	5	5	5	5	5	35	26790	19556.7	5	5	5	5	3	1	5	29	25363	18515	-6	-1041.71
Primary care	3	4	2	2	3	4	3	21	20904	15259.9	3	4	1	1	1	4	1	15	9714	7091.22	-6	-8168.7
Primary care	3	3	1	1	1	1	3	13	0	0	1	1	1	1	1	1	1	7	0	0	-6	0
Primary care	4	3	4	3	3	4	3	24	22749	16606.8	2	4	2	3	1	4	2	18	12058	8802.34	-6	-7804.43
Primary care	5	4	4	4	3	2	5	27	24689	18023	5	2	2	3	3	2	4	21	20904	15259.9	-6	-2763.05
Primary care	3	3	3	4	3	4	3	23	22749	16606.8	3	2	2	3	2	2	3	17	12058	8802.34	-6	-7804.43
Perinatal	3	5	1	5	1	2	5	22	20904	15259.9	4	4	4	3	4	4	5	28	24689	18023	6	2763.05
Secondary care	4	2	2	1	2	1	5	17	12058	8802.34	2	2	1	1	2	1	2	11	0	0	-6	-8802.34
Primary care	5	5	1	1	3	1	3	19	17282	12615.9	1	3	1	1	2	2	3	13	0	0	-6	-12615.9
Primary care	2	2	4	2	1	2	2	15	9714	7091.22	1	1	3	1	1	1	1	9	0	0	-6	-7091.22
Primary care	5	2	3	2	3	3	2	20	17282	12615.9	5	4	1	1	1	1	1	14	0	0	-6	-12615.9
Primary care	4	3	2	3	3	3	4	22	20904	15259.9	3	4	2	1	2	2	3	17	12058	8802.34	-5	-6457.58
Primary care	3	2	1	2	2	2	2	14	0	0	1	1	1	1	1	1	3	9	0	0	-5	0
Perinatal	4	4	3	4	3	3	4	25	24059	17563.1	5	5	4	5	5	5	3	32	25768	18810.6	7	1247.57
Secondary care	4	3	4	2	4	2	4	23	22749	16606.8	4	3	3	1	3	2	2	18	12058	8802.34	-5	-7804.43
Primary care	3	2	2	3	2	3	3	18	12058	8802.34	2	2	1	2	1	2	3	13	0	0	-5	-8802.34
Secondary care	5	1	1	1	1	2	1	12	0	0	1	1	1	1	1	1	1	7	0	0	-5	0
Primary care	4	3	4	4	4	4	4	27	24689	18023	4	3	3	3	3	3	3	22	20904	15259.9	-5	-2763.05
Primary care	5	5	4	4	5	3	4	30	25363	18515	5	5	3	3	3	3	3	25	24059	17563.1	-5	-951.92
Primary care	4	3	4	2	4	2	4	23	22749	16606.8	4	3	3	1	2	1	4	18	12058	8802.34	-5	-7804.43
Primary care	3	4	3	3	1	3	3	20	17282	12615.9	3	4	1	1	2	1	3	15	9714	7091.22	-5	-5524.64
Primary care	3	1	4	1	3	3	2	17	12058	8802.34	3	1	2	1	1	2	2	12	0	0	-5	-8802.34
Primary care	2	1	1	3	1	2	2	12	0	0	1	1	1	1	1	1	1	7	0	0	-5	0
Perinatal	4	4	4	3	1	4	2	22	20904	15259.9	5	5	5	4	3	5	3	30	25363	18515	8	3255.07
Primary care	5	4	3	2	4	2	4	24	22749	16606.8	5	3	3	1	3	1	3	19	17282	12615.9	-5	-3990.91
Primary care	4	3	3	2	2	3	3	20	17282	12615.9	3	2	2	1	2	2	3	15	9714	7091.22	-5	-5524.64
Primary care	5	4	5	3	2	3	4	26	24059	17563.1	4	2	5	2	2	4	3	22	20904	15259.9	-4	-2303.15
Primary care	4	4	3	3	2	2	4	22	20904	15259.9	4	4	1	2	2	2	3	18	12058	8802.34	-4	-6457.58
Primary care	5	4	3	3	3	3	3	24	22749	16606.8	5	1	3	2	3	2	4	20	17282	12615.9	-4	-3990.91
Perinatal	4	3	3	4	4	4	3	25	24059	17563.1	4	4	2	3	2	3	3	21	20904	15259.9	-4	-2303.15
Perinatal	5	3	5	3	3	5	5	29	25363	18515	5	3	3	3	3	3	5	25	24059	17563.1	-4	-951.92
Primary care	4	4	2	2	3	1	3	19	17282	12615.9	3	3	2	2	2	1	2	15	9714	7091.22	-4	-5524.64
Primary care	3	5	5	4	2	4	3	26	24059	17563.1	3	3	3	3	2	4	4	22	20904	15259.9	-4	-2303.15
Perinatal	5	5	5	5	3	5	5	33	26032	19003.4	5	5	5	5	2	5	5	32	25768	18810.6	-1	-192.72
Primary care	4	4	5	5	3	3	4	28	24689	18023	3	3	5	5	2	3	3	24	22749	16606.8	-4	-1416.2
Perinatal	5	5	4	5	1	5	5	30	25363	18515	3	4	5	3	4	5	5	29	25363	18515	-1	0
Primary care	4	4	3	4	4	4	4	27	24689	18023	5	3	3	2	3	3	4	23	22749	16606.8	-4	-1416.2
Primary care	5	5	3	4	3	5	3	28	24689	18023	4	4	2	3	3	4	4	24	22749	16606.8	-4	-1416.2
Primary care	3	3	3	4	4	3	5	25	24059	17563.1	3	3	3	3	3	3	3	21	20904	15259.9	-4	-2303.15
Perinatal	1	3	4	2	3	3	3	19	17282	12615.9	4	3	3	3	3	4	2	22	20904	15259.9	3	2644.06
Primary care	3	3	3	3	3	3	3	21	20904	15259.9	3	3	3	2	2	2	2	17	12058	8802.34	-4	-6457.58
Primary care	4	4	4	3	4	5	4	28	24689	18023	5	4	4	1	3	4	3	24	22749	16606.8	-4	-1416.2
Primary care	1	3	1	1	1	3	2	12	0	0	2	1	1	1	1	1	1	8	0	0	-4	0
Primary care	2	3	2	4	3	3	2	19	17282	12615.9	2	3	4	1	2	2	1	15	9714	7091.22	-4	-5524.64
Primary care	4	4	5	4	3	3	5	28	24689	18023	5	3	5	3	1	2	5	24	22749	16606.8	-4	-1416.2
Primary care	2	1	4	2	4	2	3	18	12058	8802.34	2	1	2	2	2	2	3	14	0	0	-4	-8802.34
Primary care	4	4	4	3	4	2	4	25	24059	17563.1	3	4	3	3	3	2	3	21	20904	15259.9	-4	-2303.15
Primary care	5	4	5	3	5	3	5	30	25363	18515	5	4	4	4	3	2	4	26	24059	17563.1	-4	-951.92
Primary care	3	5	1	5	1	1	1	17	12058	8802.34	3	1	1	1	2	1	4	13	0	0	-4	-8802.34
Primary care	4	4	4	3	3	3	4	25	24059	17563.1	3	3	4	2	3	3	3	21	20904	15259.9	-4	-2303.15
Primary care	5	5	3	5	5	3	3	29	25363	18515	3	4	3	4	3	5	3	25	24059	17563.1	-4	-951.92
Primary care	5	3	3	2	2	3	4	22	20904	15259.9	5	1	3	1	1	3	4	18	12058	8802.34	-4	-6457.58
Secondary care	3	3	3	1	1	3	3	17	12058	8802.34	3	1	3	1	1	1	3	13	0	0	-4	-8802.34
Perinatal	5	5	5	3	3	5	4	30	25363	18515	5	5	5	5	4	5	4	33	26032	19003.4	3	488.37
Primary care	5	3	5	2	5	2	5	27	24689	18023	3	3	5	2	3	2	5	23	22749	16606.8	-4	-1416.2
Primary care	2	4	2	2	2	2	2	16	9714	7091.22	3	1	2	1	1	2	2	12	0	0	-4	-7091.22
Perinatal	2	1	3	2	2	2	2	14	0	0	4	3	5	3	3	3	4	25	24059	17563.1	11	17563.1
Perinatal	3	4	2	3	3	3	3	21	20904	15259.9	5	5	4	5	5	5	5	34	26032	19003.4	13	3743.44
Primary care	4	2	5	5	1	5	1	23	22749	16606.8	3	3	4	2	3	1	3	19	17282	12615.9	-4	-3990.91
Primary care	5	5	4	4	4	4	5	31	25768	18810.6	5	5	5	2	5	1	5	28	24689	18023	-3	-787.67
Primary care	3	2	4	3	3	2	3	20	17282	12615.9	5	2	1	3	2	1	3	17	12058	8802.34	-3	-3813.52
Primary care	5	2	2	2	2	5	2	20	17282	12615.9	4	3	2	1	1	5	1	17	12058	8802.34	-3	-3813.52
Primary care	3	3	5	4	3	3	3	24	22749	16606.8	3	3	4	3	3	2	3	21	20904	15259.9	-3	-1346.85
Perinatal	1	3	2	3	3	3	5	20	17282	12615.9	2	3	2	2	2	2	2	15	9714	7091.22	-5	-5524.64
Primary care	1	5	4	3	3	3	3	22	20904	15259.9	3	3	3	2	3	3	2	19	17282	12615.9	-3	-2644.06
Primary care	5	4	4	3	3	3	3	25	24059	17563.1	2	4	3	3	3	4	3	22	20904	15259.9	-3	-2303.15
Primary care	4	4	4	4	4	4	4	28	24689	18023	5	4	4	1	4	3	4	25	24059	17563.1	-3	-459.9
Primary care	4	2	2	3	1	1	2	15	9714	7091.22	2	1	1	3	1	3	1	12	0	0	-3	-7091.22
Primary care	2	4	3	1	1	3	3	17	12058	8802.34	3	3	1	4	1	1	1	14	0	0	-3	-8802.34
Primary care	3	3	3	1	1	3	3	17	12058	8802.34	2	2	3	2	1	1	3	14	0	0	-3	-8802.34
Primary care	3	3	3	2	2	2	2	17	12058	8802.34	2	2	3	4	1	1	1	14	0	0	-3	-8802.34
Primary care	5	3	2	1	1	4	5	21	20904	15259.9	3	3	3	1	1	4	3	18	12058	8802.34	-3	-6457.58
Primary care	4	3	4	2	2	4	4	23	22749	16606.8	3	3	3	4	2	2	3	20	17282	12615.9	-3	-3990.91
Primary care	3	3	3	4	2	2	2	19	17282	12615.9	2	1	5	5	1	1	1	16	9714	7091.22	-3	-5524.64
Primary care	4	2	4	2	1	4	4	21	20904	15259.9	2	2	3	3	3	3	2	18	12058	8802.34	-3	-6457.58
Primary care	3	3	3	2	2	2	3	18	12058	8802.34	3	1	3	1	2	2	3	15	9714	7091.22	-3	-1711.12
Primary care	3	3	5	3	1	1	1	17	12058	8802.34	2	2	3	1	2	2	2	14	0	0	-3	-8802.34
Primary care	3	4	1	1	1	1	1	12	0	0	3	1	1	1	1	1	1	9	0	0	-3	0
Primary care	3	1	3	5	4	5	1	22	20904	15259.9	2	2	4	1	3	5	2	19	17282	12615.9	-3	-2644.06
Primary care	3	2	1	1	1	2	1	11	0	0	2	1	1	1	1	1	1	8	0	0	-3	0
Perinatal	5	5	5	5	5	5	5	35	26790	19556.7	5	4	4	5	4	5	4	31	25768	18810.6	-4	-746.06
Primary care	4	4	4	4	2	5	4	27	24689	18023	4	4	5	2	1	5	3	24	22749	16606.8	-3	-1416.2
Primary care	5	4	3	2	2	3	2	21	20904	15259.9	3	3	3	2	1	3	3	18	12058	8802.34	-3	-6457.58
Primary care	2	2	4	2	3	3	2	18	12058	8802.34	3	1	3	3	2	2	1	15	9714	7091.22	-3	-1711.12
Primary care	3	1	1	2	1	5	1	14	0	0	3	1	1	1	1	1	3	11	0	0	-3	0
Primary care	5	5	5	3	4	5	5	32	25768	18810.6	5	4	5	3	2	5	5	29	25363	18515	-3	-295.65
Primary care	4	4	3	3	1	2	3	20	17282	12615.9	4	3	2	1	2	2	3	17	12058	8802.34	-3	-3813.52
Primary care	3	1	1	1	1	3	3	13	0	0	1	3	2	1	1	1	1	10	0	0	-3	0
Primary care	4	4	5	4	3	4	4	28	24689	18023	4	3	4	3	3	4	4	25	24059	17563.1	-3	-459.9
Primary care	5	4	3	3	3	2	5	25	24059	17563.1	5	3	4	3	2	3	2	22	20904	15259.9	-3	-2303.15
Perinatal	5	5	5	5	5	5	5	35	26790	19556.7	5	5	5	5	4	5	5	34	26032	19003.4	-1	-553.34
Primary care	2	2	2	2	2	2	2	14	0	0	2	2	1	1	2	1	2	11	0	0	-3	0
Primary care	4	3	3	4	3	4	4	25	24059	17563.1	4	4	3	3	3	3	3	23	22749	16606.8	-2	-956.3
Secondary care	3	1	1	1	1	1	3	11	0	0	1	1	1	3	1	1	1	9	0	0	-2	0
Primary care	5	5	2	2	2	3	4	23	22749	16606.8	3	3	4	3	2	3	3	21	20904	15259.9	-2	-1346.85
Primary care	2	3	2	3	3	1	4	18	12058	8802.34	3	2	2	2	2	2	3	16	9714	7091.22	-2	-1711.12
Primary care	5	3	2	4	4	5	5	28	24689	18023	5	5	4	3	3	1	5	26	24059	17563.1	-2	-459.9
Primary care	3	1	4	2	1	5	1	17	12058	8802.34	2	2	2	2	2	2	3	15	9714	7091.22	-2	-1711.12
Primary care	2	2	1	1	2	2	2	12	0	0	3	1	1	1	1	1	2	10	0	0	-2	0
Primary care	2	4	3	4	3	3	3	22	20904	15259.9	3	3	3	3	2	3	3	20	17282	12615.9	-2	-2644.06
Primary care	5	3	1	1	1	1	3	15	9714	7091.22	5	2	1	1	1	2	1	13	0	0	-2	-7091.22
Primary care	5	4	5	2	3	5	5	29	25363	18515	4	4	5	2	4	5	3	27	24689	18023	-2	-492.02
Primary care	2	2	3	2	2	3	2	16	9714	7091.22	3	2	1	3	1	3	1	14	0	0	-2	-7091.22
Primary care	2	3	2	3	3	4	2	19	17282	12615.9	2	2	3	2	3	2	3	17	12058	8802.34	-2	-3813.52
Primary care	3	1	5	1	1	1	2	14	0	0	2	2	3	1	1	1	2	12	0	0	-2	0
Primary care	4	4	2	1	1	1	4	17	12058	8802.34	1	1	1	3	4	1	4	15	9714	7091.22	-2	-1711.12
Primary care	1	1	3	1	1	1	1	9	0	0	1	1	1	1	1	1	1	7	0	0	-2	0
Secondary care	3	4	5	4	3	3	3	25	24059	17563.1	3	3	4	3	3	4	3	23	22749	16606.8	-2	-956.3
Primary care	3	3	3	4	3	3	3	22	20904	15259.9	5	2	1	5	1	2	4	20	17282	12615.9	-2	-2644.06
Primary care	2	3	3	2	2	1	2	15	9714	7091.22	2	2	2	2	2	2	1	13	0	0	-2	-7091.22
Primary care	3	3	2	2	2	2	2	16	9714	7091.22	5	1	1	2	1	2	2	14	0	0	-2	-7091.22
Primary care	1	1	1	2	2	1	1	9	0	0	1	1	1	1	1	1	1	7	0	0	-2	0
Primary care	3	4	2	2	1	1	1	14	0	0	2	2	2	2	1	2	1	12	0	0	-2	0
Primary care	3	3	5	1	1	1	1	15	9714	7091.22	3	1	1	5	1	1	1	13	0	0	-2	-7091.22
Primary care	5	3	2	2	3	2	5	22	20904	15259.9	5	5	3	1	1	1	4	20	17282	12615.9	-2	-2644.06
Primary care	4	3	3	2	3	3	4	22	20904	15259.9	4	3	3	1	1	3	5	20	17282	12615.9	-2	-2644.06
Primary care	4	4	4	2	4	4	4	26	24059	17563.1	5	2	3	5	3	3	3	24	22749	16606.8	-2	-956.3
Primary care	3	1	4	3	1	1	1	14	0	0	1	1	4	2	1	1	2	12	0	0	-2	0
Primary care	2	2	4	2	1	2	2	15	9714	7091.22	2	2	2	1	2	2	2	13	0	0	-2	-7091.22
Primary care	3	1	1	5	3	3	5	21	20904	15259.9	3	3	3	3	1	3	3	19	17282	12615.9	-2	-2644.06
Primary care	5	3	2	2	2	2	4	20	17282	12615.9	5	3	2	1	2	1	4	18	12058	8802.34	-2	-3813.52
Primary care	2	2	2	1	3	3	2	15	9714	7091.22	3	3	1	1	1	1	3	13	0	0	-2	-7091.22
Primary care	3	2	4	5	2	4	4	24	22749	16606.8	3	3	2	3	3	4	4	22	20904	15259.9	-2	-1346.85
Perinatal	5	4	4	4	3	4	4	28	24689	18023	4	4	4	5	3	4	4	28	24689	18023	0	0
Primary care	3	3	4	2	2	4	3	21	20904	15259.9	3	3	3	2	3	3	3	20	17282	12615.9	-1	-2644.06
Primary care	5	3	3	3	3	3	3	23	22749	16606.8	3	3	3	3	3	4	3	22	20904	15259.9	-1	-1346.85
Primary care	3	3	2	2	2	3	3	18	12058	8802.34	4	2	2	2	2	2	3	17	12058	8802.34	-1	0
Primary care	4	3	4	4	2	2	3	22	20904	15259.9	3	3	3	3	3	3	3	21	20904	15259.9	-1	0
Primary care	4	4	3	4	2	3	4	24	22749	16606.8	2	4	3	3	5	4	2	23	22749	16606.8	-1	0
Primary care	3	3	2	1	1	2	3	15	9714	7091.22	3	3	2	1	1	2	2	14	0	0	-1	-7091.22
Primary care	1	4	3	4	1	1	3	17	12058	8802.34	3	2	4	2	1	3	1	16	9714	7091.22	-1	-1711.12
Primary care	2	2	2	2	2	2	2	14	0	0	3	5	1	1	1	1	1	13	0	0	-1	0
Secondary care	5	5	4	4	4	4	4	30	25363	18515	5	4	4	4	4	4	4	29	25363	18515	-1	0
Primary care	5	4	5	4	5	5	5	33	26032	19003.4	5	5	5	4	4	4	5	32	25768	18810.6	-1	-192.72
Perinatal	5	5	3	3	5	5	3	29	25363	18515	5	5	5	5	5	3	4	32	25768	18810.6	3	295.65
Primary care	3	3	2	2	3	2	3	18	12058	8802.34	4	3	2	2	1	2	3	17	12058	8802.34	-1	0
Perinatal	5	5	3	4	4	4	4	29	25363	18515	5	5	5	5	3	5	5	33	26032	19003.4	4	488.37
Primary care	3	3	3	1	3	4	3	20	17282	12615.9	3	2	4	2	2	3	3	19	17282	12615.9	-1	0
Primary care	3	1	1	4	1	1	1	12	0	0	2	2	1	1	2	2	1	11	0	0	-1	0
Primary care	3	3	4	2	2	4	4	22	20904	15259.9	3	2	4	3	2	3	4	21	20904	15259.9	-1	0
Primary care	3	3	1	3	1	1	3	15	9714	7091.22	3	2	2	2	1	1	3	14	0	0	-1	-7091.22
Primary care	2	1	1	1	1	1	1	8	0	0	1	1	1	1	1	1	1	7	0	0	-1	0
Perinatal	5	5	5	4	5	5	5	34	26032	19003.4	4	3	4	3	3	4	3	24	22749	16606.8	-10	-2396.59
Primary care	4	2	4	2	3	3	4	22	20904	15259.9	3	3	3	3	3	3	3	21	20904	15259.9	-1	0
Primary care	3	3	2	2	1	3	3	17	12058	8802.34	3	3	2	2	2	2	2	16	9714	7091.22	-1	-1711.12
Primary care	1	3	2	1	3	1	1	12	0	0	3	1	3	1	1	1	1	11	0	0	-1	0
Perinatal	5	5	3	5	1	5	5	29	25363	18515	4	3	4	2	2	3	4	22	20904	15259.9	-7	-3255.07
Primary care	3	3	4	3	3	3	3	22	20904	15259.9	3	3	3	3	3	3	3	21	20904	15259.9	-1	0
Perinatal	4	5	4	5	4	5	5	32	25768	18810.6	5	4	5	5	2	5	5	31	25768	18810.6	-1	0
Primary care	2	1	1	1	1	1	1	8	0	0	1	1	1	1	1	1	1	7	0	0	-1	0
Primary care	5	4	1	3	2	4	4	23	22749	16606.8	3	4	2	3	2	3	5	22	20904	15259.9	-1	-1346.85
Perinatal	5	5	4	4	3	4	3	28	24689	18023	5	3	5	3	3	4	4	27	24689	18023	-1	0
Primary care	3	3	5	1	1	1	3	17	12058	8802.34	3	2	4	2	1	1	3	16	9714	7091.22	-1	-1711.12
Primary care	2	2	3	2	2	2	2	15	9714	7091.22	3	2	2	2	2	1	2	14	0	0	-1	-7091.22
Primary care	3	4	5	2	2	2	3	21	20904	15259.9	3	3	3	3	2	3	3	20	17282	12615.9	-1	-2644.06
Primary care	5	1	5	3	2	3	5	24	22749	16606.8	3	5	3	3	3	3	3	23	22749	16606.8	-1	0
Perinatal	5	5	5	5	5	5	5	35	26790	19556.7	5	5	5	5	5	5	5	35	26790	19556.7	0	0
Perinatal	4	5	4	4	3	3	2	25	24059	17563.1	4	3	3	4	3	4	4	25	24059	17563.1	0	0
Primary care	2	2	1	1	2	1	2	11	0	0	3	2	1	1	1	1	1	10	0	0	-1	0
Primary care	5	4	4	3	1	2	5	24	22749	16606.8	4	3	5	3	1	3	4	23	22749	16606.8	-1	0
Primary care	3	2	3	1	4	1	3	17	12058	8802.34	2	2	4	2	2	2	2	16	9714	7091.22	-1	-1711.12
Primary care	2	1	2	2	1	1	2	11	0	0	3	1	2	1	2	1	1	11	0	0	0	0
Primary care	3	2	4	2	2	3	3	19	17282	12615.9	3	3	3	1	2	4	3	19	17282	12615.9	0	0
Primary care	2	2	2	3	2	2	2	15	9714	7091.22	2	2	3	2	2	3	1	15	9714	7091.22	0	0
Primary care	2	2	3	1	3	1	3	15	9714	7091.22	3	2	2	1	3	1	3	15	9714	7091.22	0	0
Primary care	5	4	5	2	2	4	5	27	24689	18023	5	3	5	3	3	3	5	27	24689	18023	0	0
Primary care	2	5	2	1	1	1	3	15	9714	7091.22	3	1	3	1	1	3	3	15	9714	7091.22	0	0
Primary care	3	3	4	3	4	4	4	25	24059	17563.1	4	4	4	3	3	4	3	25	24059	17563.1	0	0
Perinatal	1	4	4	2	1	4	1	17	12058	8802.34	3	2	3	3	2	3	2	18	12058	8802.34	1	0
Primary care	4	3	4	3	4	3	5	26	24059	17563.1	5	4	4	2	3	3	5	26	24059	17563.1	0	0
Primary care	1	1	5	1	1	1	1	11	0	0	3	1	1	1	1	2	2	11	0	0	0	0
Primary care	4	4	4	3	4	4	4	27	24689	18023	4	3	5	3	4	3	5	27	24689	18023	0	0
Primary care	2	1	3	4	1	1	1	13	0	0	3	1	2	1	3	1	2	13	0	0	0	0
Primary care	1	1	1	1	1	1	1	7	0	0	1	1	1	1	1	1	1	7	0	0	0	0
Primary care	3	2	2	1	1	1	1	11	0	0	2	1	2	1	1	2	2	11	0	0	0	0
Primary care	5	3	5	5	3	5	5	31	25768	18810.6	3	4	5	5	4	5	5	31	25768	18810.6	0	0
Primary care	5	5	5	5	5	5	5	35	26790	19556.7	5	5	5	5	5	5	5	35	26790	19556.7	0	0
Primary care	2	1	2	2	2	2	2	13	0	0	2	2	3	1	2	2	1	13	0	0	0	0
Primary care	3	3	3	3	3	2	4	21	20904	15259.9	3	4	1	3	3	4	3	21	20904	15259.9	0	0
Primary care	3	2	2	2	3	2	3	17	12058	8802.34	3	1	3	3	3	1	3	17	12058	8802.34	0	0
Perinatal	5	5	4	4	4	4	5	31	25768	18810.6	5	5	5	5	4	3	5	32	25768	18810.6	1	0
Primary care	5	4	5	3	5	3	3	28	24689	18023	5	3	5	4	3	4	4	28	24689	18023	0	0
Primary care	5	3	3	3	1	1	5	21	20904	15259.9	3	3	3	3	3	3	3	21	20904	15259.9	0	0
Primary care	5	1	1	2	2	1	4	16	9714	7091.22	4	3	1	1	3	1	3	16	9714	7091.22	0	0
Primary care	4	5	1	5	1	5	3	24	22749	16606.8	4	5	1	5	1	5	3	24	22749	16606.8	0	0
Primary care	2	1	2	2	2	2	2	13	0	0	2	2	3	1	1	2	2	13	0	0	0	0
Perinatal	3	2	2	2	2	1	2	14	0	0	3	2	2	2	2	2	3	16	9714	7091.22	2	7091.22
Primary care	5	1	1	1	1	1	1	11	0	0	3	2	1	1	1	1	2	11	0	0	0	0
Perinatal	2	5	2	4	4	5	2	24	22749	16606.8	5	5	2	4	2	4	5	27	24689	18023	3	1416.2
Secondary care	2	2	2	2	2	2	2	14	0	0	3	2	2	1	3	1	2	14	0	0	0	0
Primary care	4	3	3	4	4	4	4	26	24059	17563.1	4	3	5	4	1	4	5	26	24059	17563.1	0	0
Primary care	3	3	5	5	2	5	3	26	24059	17563.1	5	4	3	4	2	5	3	26	24059	17563.1	0	0
Primary care	3	2	3	2	3	2	3	18	12058	8802.34	3	3	2	2	2	3	3	18	12058	8802.34	0	0
Primary care	5	4	4	3	3	1	5	25	24059	17563.1	5	4	4	2	3	3	4	25	24059	17563.1	0	0
Primary care	5	4	4	3	3	4	5	28	24689	18023	5	5	5	1	4	3	5	28	24689	18023	0	0
Primary care	3	1	1	1	1	1	2	10	0	0	2	1	1	1	2	2	1	10	0	0	0	0
Primary care	4	4	4	4	4	4	4	28	24689	18023	5	4	4	3	4	4	4	28	24689	18023	0	0
Primary care	1	1	1	1	1	1	3	9	0	0	2	1	1	1	2	1	1	9	0	0	0	0
Primary care	5	3	2	2	1	1	5	19	17282	12615.9	2	5	2	5	1	1	3	19	17282	12615.9	0	0
Primary care	1	1	3	1	4	1	1	12	0	0	2	2	2	1	1	2	2	12	0	0	0	0
Secondary care	3	3	3	2	1	3	3	18	12058	8802.34	3	2	3	3	2	2	3	18	12058	8802.34	0	0
Primary care	5	3	3	2	3	2	3	21	20904	15259.9	5	4	2	1	3	2	4	21	20904	15259.9	0	0
Primary care	1	1	1	1	1	1	1	7	0	0	1	1	1	1	1	1	1	7	0	0	0	0
Primary care	4	4	4	3	3	3	4	25	24059	17563.1	4	3	4	3	3	4	4	25	24059	17563.1	0	0
Primary care	4	3	2	3	2	3	3	20	17282	12615.9	3	2	3	4	2	3	3	20	17282	12615.9	0	0
Primary care	2	2	1	1	1	1	1	9	0	0	3	1	1	1	1	1	1	9	0	0	0	0
Perinatal	3	3	3	1	1	3	2	16	9714	7091.22	3	3	3	3	3	3	3	21	20904	15259.9	5	8168.7
Primary care	5	3	5	1	1	2	5	22	20904	15259.9	5	3	5	1	2	3	3	22	20904	15259.9	0	0
Primary care	4	3	1	3	3	1	3	18	12058	8802.34	3	3	2	3	3	1	3	18	12058	8802.34	0	0
Primary care	5	3	3	3	3	3	3	23	22749	16606.8	4	3	4	4	3	1	4	23	22749	16606.8	0	0
Primary care	3	3	2	2	4	2	2	18	12058	8802.34	3	3	3	2	2	2	3	18	12058	8802.34	0	0
Primary care	2	2	3	1	2	2	2	14	0	0	4	1	4	1	1	1	2	14	0	0	0	0
Perinatal	5	3	5	5	1	5	5	29	25363	18515	5	5	5	5	5	5	5	35	26790	19556.7	6	1041.71
Primary care	2	2	2	1	1	1	1	10	0	0	1	2	1	1	2	1	2	10	0	0	0	0
Primary care	3	1	1	1	1	1	4	12	0	0	3	2	1	1	1	1	4	13	0	0	1	0
Primary care	4	4	4	3	4	3	5	27	24689	18023	4	4	2	4	4	5	5	28	24689	18023	1	0
Primary care	2	2	2	2	1	2	2	13	0	0	4	1	1	1	3	1	3	14	0	0	1	0
Primary care	4	3	3	2	2	3	3	20	17282	12615.9	4	3	3	2	3	3	3	21	20904	15259.9	1	2644.06
Primary care	3	3	4	2	4	4	3	23	22749	16606.8	5	4	4	2	4	1	4	24	22749	16606.8	1	0
Primary care	4	3	5	3	3	4	3	25	24059	17563.1	4	5	5	3	2	4	3	26	24059	17563.1	1	0
Primary care	4	4	5	3	2	3	5	26	24059	17563.1	4	4	4	4	4	3	4	27	24689	18023	1	459.9
Primary care	5	5	5	4	4	4	5	32	25768	18810.6	5	5	4	5	4	5	5	33	26032	19003.4	1	192.72
Primary care	3	3	3	3	1	3	1	17	12058	8802.34	3	3	3	3	2	1	3	18	12058	8802.34	1	0
Primary care	2	2	4	2	1	1	1	13	0	0	2	2	1	2	2	3	2	14	0	0	1	0
Primary care	3	3	3	3	2	2	3	19	17282	12615.9	4	4	3	3	2	2	2	20	17282	12615.9	1	0
Primary care	3	3	3	2	3	3	3	20	17282	12615.9	4	3	3	3	3	2	3	21	20904	15259.9	1	2644.06
Primary care	2	2	2	1	2	2	2	13	0	0	3	2	3	1	1	1	3	14	0	0	1	0
Primary care	3	4	3	3	2	5	5	25	24059	17563.1	5	5	5	2	2	2	5	26	24059	17563.1	1	0
Primary care	2	2	1	1	1	1	1	9	0	0	3	2	1	1	1	1	1	10	0	0	1	0
Primary care	2	2	1	1	1	1	2	10	0	0	2	1	2	1	1	1	3	11	0	0	1	0
Primary care	5	1	3	2	3	2	1	17	12058	8802.34	3	2	3	3	2	2	3	18	12058	8802.34	1	0
Perinatal	5	5	3	4	3	2	3	25	24059	17563.1	5	5	5	5	3	5	5	33	26032	19003.4	8	1440.29
Primary care	4	4	5	4	4	5	4	30	25363	18515	5	5	4	4	4	5	4	31	25768	18810.6	1	295.65
Secondary care	1	4	4	4	3	4	4	24	22749	16606.8	5	2	5	2	4	3	4	25	24059	17563.1	1	956.3
Perinatal	2	2	4	2	1	2	1	14	0	0	4	4	5	4	4	5	3	29	25363	18515	15	18515
Primary care	3	4	5	4	2	5	5	28	24689	18023	5	3	5	3	3	5	5	29	25363	18515	1	492.02
Secondary care	5	3	3	1	3	4	3	22	20904	15259.9	3	5	1	3	3	5	3	23	22749	16606.8	1	1346.85
Primary care	4	3	4	2	3	3	3	22	20904	15259.9	4	4	4	2	4	2	3	23	22749	16606.8	1	1346.85
Perinatal	3	3	3	3	1	3	3	19	17282	12615.9	2	1	2	2	1	2	2	12	0	0	-7	-12615.9
Primary care	4	4	2	3	2	3	3	21	20904	15259.9	5	3	3	3	2	3	3	22	20904	15259.9	1	0
Primary care	5	3	3	1	3	3	4	22	20904	15259.9	5	4	3	3	3	2	3	23	22749	16606.8	1	1346.85
Secondary care	4	3	5	3	3	3	4	25	24059	17563.1	4	3	3	4	4	4	4	26	24059	17563.1	1	0
Primary care	3	1	4	1	3	3	3	18	12058	8802.34	3	3	3	3	2	2	3	19	17282	12615.9	1	3813.52
Perinatal	5	3	5	3	3	3	5	27	24689	18023	4	3	3	3	3	1	4	21	20904	15259.9	-6	-2763.05
Primary care	1	1	3	1	1	1	2	10	0	0	2	2	3	1	1	1	1	11	0	0	1	0
Primary care	3	1	1	1	1	1	1	9	0	0	2	1	1	3	1	1	1	10	0	0	1	0
Primary care	4	4	4	3	4	3	4	26	24059	17563.1	5	5	3	3	4	3	5	28	24689	18023	2	459.9
Primary care	4	4	4	3	2	4	4	25	24059	17563.1	5	4	5	3	3	3	4	27	24689	18023	2	459.9
Primary care	5	3	2	3	3	3	3	22	20904	15259.9	5	3	3	3	3	2	5	24	22749	16606.8	2	1346.85
Primary care	4	4	5	4	3	5	4	29	25363	18515	5	4	5	4	4	5	4	31	25768	18810.6	2	295.65
Primary care	2	2	2	2	2	2	2	14	0	0	4	2	1	1	2	3	3	16	9714	7091.22	2	7091.22
Primary care	5	1	5	1	1	1	3	17	12058	8802.34	3	1	5	5	1	1	3	19	17282	12615.9	2	3813.52
Primary care	3	4	1	3	3	5	5	24	22749	16606.8	4	4	2	4	3	4	5	26	24059	17563.1	2	956.3
Primary care	5	5	5	5	3	3	5	31	25768	18810.6	5	5	5	3	5	5	5	33	26032	19003.4	2	192.72
Primary care	1	1	3	1	1	1	1	9	0	0	1	3	1	1	1	1	3	11	0	0	2	0
Primary care	4	4	4	4	4	4	4	28	24689	18023	5	4	5	5	4	2	5	30	25363	18515	2	492.02
Secondary care	3	3	2	2	3	2	3	18	12058	8802.34	4	3	3	2	3	1	4	20	17282	12615.9	2	3813.52
Primary care	5	5	5	4	4	4	5	32	25768	18810.6	5	5	5	5	5	4	5	34	26032	19003.4	2	192.72
Secondary care	3	2	2	2	3	2	3	17	12058	8802.34	5	2	2	1	1	3	5	19	17282	12615.9	2	3813.52
Primary care	1	1	1	3	1	1	1	9	0	0	2	2	2	1	2	1	1	11	0	0	2	0
Primary care	3	1	2	3	2	3	2	16	9714	7091.22	3	2	2	2	3	3	3	18	12058	8802.34	2	1711.12
Perinatal	2	3	3	3	2	3	4	20	17282	12615.9	3	2	1	2	3	1	5	17	12058	8802.34	-3	-3813.52
Primary care	3	3	3	2	2	2	2	17	12058	8802.34	3	2	3	3	2	3	3	19	17282	12615.9	2	3813.52
Primary care	5	3	3	4	3	3	3	24	22749	16606.8	3	4	4	4	3	5	3	26	24059	17563.1	2	956.3
Primary care	3	2	1	2	1	2	2	13	0	0	4	1	4	1	1	1	3	15	9714	7091.22	2	7091.22
Primary care	4	4	3	3	3	3	3	23	22749	16606.8	4	5	4	2	4	3	3	25	24059	17563.1	2	956.3
Primary care	4	3	2	2	2	3	3	19	17282	12615.9	3	3	3	3	3	3	3	21	20904	15259.9	2	2644.06
Primary care	1	1	1	1	1	1	1	7	0	0	2	1	2	1	1	1	1	9	0	0	2	0
Primary care	4	2	2	2	2	2	2	16	9714	7091.22	3	3	2	1	3	3	3	18	12058	8802.34	2	1711.12
Perinatal	4	4	5	3	4	3	4	27	24689	18023	5	4	4	4	4	4	4	29	25363	18515	2	492.02
Primary care	1	1	3	2	1	2	3	13	0	0	2	3	2	3	1	3	1	15	9714	7091.22	2	7091.22
Primary care	5	3	2	2	2	2	4	20	17282	12615.9	4	3	3	1	1	5	5	22	20904	15259.9	2	2644.06
Primary care	5	3	2	2	3	2	2	19	17282	12615.9	5	3	2	3	3	2	3	21	20904	15259.9	2	2644.06
Primary care	4	2	4	1	1	1	3	16	9714	7091.22	3	3	3	1	2	3	3	18	12058	8802.34	2	1711.12
Primary care	3	3	3	3	3	3	3	21	20904	15259.9	5	3	1	3	4	3	4	23	22749	16606.8	2	1346.85
Primary care	3	2	3	1	3	1	3	16	9714	7091.22	3	3	2	2	2	3	3	18	12058	8802.34	2	1711.12
Primary care	3	3	5	3	1	5	1	21	20904	15259.9	3	1	5	4	1	5	5	24	22749	16606.8	3	1346.85
Primary care	3	3	3	2	3	2	3	19	17282	12615.9	5	2	3	2	3	4	3	22	20904	15259.9	3	2644.06
Primary care	4	3	4	5	1	1	2	20	17282	12615.9	5	5	5	5	1	1	1	23	22749	16606.8	3	3990.91
Primary care	3	3	3	3	3	3	3	21	20904	15259.9	3	3	3	3	2	5	5	24	22749	16606.8	3	1346.85
Primary care	3	1	1	1	1	1	1	9	0	0	4	1	1	1	3	1	1	12	0	0	3	0
Primary care	3	3	3	3	2	4	3	21	20904	15259.9	3	4	4	3	3	4	3	24	22749	16606.8	3	1346.85
Primary care	4	2	3	3	2	2	4	20	17282	12615.9	4	4	3	3	3	3	3	23	22749	16606.8	3	3990.91
Primary care	3	1	1	1	1	1	1	9	0	0	2	2	2	1	2	1	2	12	0	0	3	0
Primary care	5	3	1	2	2	2	4	19	17282	12615.9	5	5	2	2	2	2	4	22	20904	15259.9	3	2644.06
Primary care	3	3	1	3	3	2	4	19	17282	12615.9	4	4	2	3	3	2	4	22	20904	15259.9	3	2644.06
Primary care	3	1	3	1	1	1	1	11	0	0	3	3	1	1	2	1	3	14	0	0	3	0
Primary care	3	2	4	2	3	3	3	20	17282	12615.9	4	4	4	2	3	2	4	23	22749	16606.8	3	3990.91
Perinatal	5	5	5	5	2	5	4	31	25768	18810.6	2	3	1	5	1	3	3	18	12058	8802.34	-13	-10008.3
Primary care	2	5	5	1	3	1	5	22	20904	15259.9	3	3	4	4	4	4	3	25	24059	17563.1	3	2303.15
Primary care	5	4	2	2	2	5	5	25	24059	17563.1	5	5	3	2	4	4	5	28	24689	18023	3	459.9
Perinatal	5	4	5	5	4	2	5	30	25363	18515	5	5	1	5	5	3	1	25	24059	17563.1	-5	-951.92
Perinatal	5	2	5	3	1	2	3	21	20904	15259.9	3	3	2	2	2	2	3	17	12058	8802.34	-4	-6457.58
Primary care	1	5	3	4	1	5	5	24	22749	16606.8	5	3	5	4	2	4	4	27	24689	18023	3	1416.2
Primary care	3	2	1	2	3	3	4	18	12058	8802.34	3	3	4	3	3	2	3	21	20904	15259.9	3	6457.58
Primary care	3	2	2	1	1	1	2	12	0	0	2	3	2	2	3	1	2	15	9714	7091.22	3	7091.22
Secondary care	2	1	1	2	1	1	2	10	0	0	2	2	2	2	1	2	2	13	0	0	3	0
Primary care	4	1	1	1	1	1	1	10	0	0	3	3	1	1	1	1	3	13	0	0	3	0
Primary care	4	4	4	4	4	4	4	28	24689	18023	5	4	5	5	4	4	4	31	25768	18810.6	3	787.67
Perinatal	5	3	5	4	4	5	5	31	25768	18810.6	5	4	5	3	3	5	5	30	25363	18515	-1	-295.65
Primary care	2	1	3	1	1	1	1	10	0	0	3	1	4	1	1	2	1	13	0	0	3	0
Primary care	3	3	4	3	2	3	4	22	20904	15259.9	4	3	3	3	3	4	5	25	24059	17563.1	3	2303.15
Perinatal	4	3	5	4	3	3	5	27	24689	18023	4	4	3	4	3	4	5	27	24689	18023	0	0
Primary care	4	3	4	4	2	2	3	22	20904	15259.9	4	4	3	3	3	3	5	25	24059	17563.1	3	2303.15
Primary care	3	3	3	2	3	2	2	18	12058	8802.34	3	3	3	3	3	3	3	21	20904	15259.9	3	6457.58
Primary care	2	1	4	2	2	5	3	19	17282	12615.9	3	2	5	3	3	3	3	22	20904	15259.9	3	2644.06
Primary care	4	4	4	4	4	4	4	28	24689	18023	5	4	4	5	4	4	5	31	25768	18810.6	3	787.67
Primary care	3	3	4	3	4	3	3	23	22749	16606.8	5	3	5	5	4	1	3	26	24059	17563.1	3	956.3
Primary care	2	2	2	1	1	1	2	11	0	0	5	4	1	1	1	1	1	14	0	0	3	0
Primary care	2	1	1	2	1	1	2	10	0	0	3	5	1	1	1	1	1	13	0	0	3	0
Primary care	2	2	2	1	2	2	2	13	0	0	3	3	2	3	2	1	2	16	9714	7091.22	3	7091.22
Primary care	5	4	4	3	2	4	4	26	24059	17563.1	5	4	5	4	3	4	4	29	25363	18515	3	951.92
Primary care	3	3	2	2	1	2	3	16	9714	7091.22	2	3	2	3	3	3	3	19	17282	12615.9	3	5524.64
Primary care	1	1	1	1	1	1	1	7	0	0	1	1	1	1	1	3	2	10	0	0	3	0
Primary care	1	1	1	1	1	1	1	7	0	0	2	2	1	1	1	1	2	10	0	0	3	0
Primary care	3	3	2	2	2	2	3	17	12058	8802.34	3	3	5	4	1	1	3	20	17282	12615.9	3	3813.52
Primary care	3	4	3	1	3	3	3	20	17282	12615.9	5	3	4	1	1	4	5	23	22749	16606.8	3	3990.91
Primary care	5	2	1	4	3	1	1	17	12058	8802.34	5	3	2	3	2	2	3	20	17282	12615.9	3	3813.52
Primary care	3	4	5	3	5	4	5	29	25363	18515	4	4	5	4	5	5	5	32	25768	18810.6	3	295.65
Primary care	3	1	1	1	1	1	1	9	0	0	2	2	2	2	2	1	1	12	0	0	3	0
Perinatal	1	1	1	1	1	1	1	7	0	0	3	2	4	1	2	1	2	15	9714	7091.22	8	7091.22
Secondary care	1	1	1	1	1	1	1	7	0	0	2	1	1	1	1	1	3	10	0	0	3	0
Perinatal	3	2	2	3	2	3	3	18	12058	8802.34	5	4	5	4	4	3	3	28	24689	18023	10	9220.63
Primary care	2	3	1	1	1	1	1	10	0	0	3	2	2	2	1	2	1	13	0	0	3	0
Primary care	3	3	5	4	2	4	3	24	22749	16606.8	3	3	4	5	4	4	4	27	24689	18023	3	1416.2
Primary care	3	1	3	1	1	2	1	12	0	0	3	2	1	2	1	4	3	16	9714	7091.22	4	7091.22
Primary care	3	3	1	5	1	1	1	15	9714	7091.22	5	3	1	1	3	3	3	19	17282	12615.9	4	5524.64
Primary care	2	1	1	2	1	2	1	10	0	0	2	2	3	3	2	1	1	14	0	0	4	0
Primary care	2	3	4	2	2	3	3	19	17282	12615.9	4	4	3	4	2	2	4	23	22749	16606.8	4	3990.91
Primary care	4	3	3	3	2	3	3	21	20904	15259.9	4	3	4	4	3	3	4	25	24059	17563.1	4	2303.15
Primary care	5	3	3	2	3	5	5	26	24059	17563.1	5	4	5	3	4	5	4	30	25363	18515	4	951.92
Primary care	5	5	4	4	4	4	5	31	25768	18810.6	5	5	5	5	5	5	5	35	26790	19556.7	4	746.06
Primary care	2	4	3	4	2	3	5	23	22749	16606.8	1	4	4	4	5	4	5	27	24689	18023	4	1416.2
Primary care	2	2	2	3	2	3	2	16	9714	7091.22	3	3	4	2	2	3	3	20	17282	12615.9	4	5524.64
Primary care	4	4	4	4	4	4	4	28	24689	18023	5	5	5	4	3	5	5	32	25768	18810.6	4	787.67
Primary care	3	4	4	3	3	4	4	25	24059	17563.1	5	3	5	5	4	3	4	29	25363	18515	4	951.92
Primary care	3	3	3	1	1	1	3	15	9714	7091.22	5	2	3	2	2	2	3	19	17282	12615.9	4	5524.64
Primary care	4	4	4	4	3	1	4	24	22749	16606.8	5	4	5	4	4	1	5	28	24689	18023	4	1416.2
Primary care	4	2	2	2	2	2	2	16	9714	7091.22	3	3	3	3	3	3	2	20	17282	12615.9	4	5524.64
Secondary care	3	1	3	2	2	2	2	15	9714	7091.22	3	2	5	3	2	2	2	19	17282	12615.9	4	5524.64
Secondary care	1	1	4	1	2	1	1	11	0	0	5	5	1	1	1	1	1	15	9714	7091.22	4	7091.22
Primary care	5	3	3	3	2	5	4	25	24059	17563.1	4	4	4	5	3	4	5	29	25363	18515	4	951.92
Perinatal	5	5	5	3	5	3	5	31	25768	18810.6	3	3	3	2	3	3	3	20	17282	12615.9	-11	-6194.78
Primary care	4	4	4	4	4	4	4	28	24689	18023	5	5	5	4	3	5	5	32	25768	18810.6	4	787.67
Secondary care	1	3	1	3	1	3	3	15	9714	7091.22	3	3	3	1	3	3	3	19	17282	12615.9	4	5524.64
Primary care	5	2	2	2	2	2	3	18	12058	8802.34	4	2	3	3	3	3	4	22	20904	15259.9	4	6457.58
Primary care	3	3	1	3	2	5	1	18	12058	8802.34	3	4	3	3	3	3	3	22	20904	15259.9	4	6457.58
Primary care	3	2	3	3	1	3	2	17	12058	8802.34	3	3	3	3	3	3	3	21	20904	15259.9	4	6457.58
Primary care	2	2	3	2	1	3	3	16	9714	7091.22	3	4	3	3	1	3	3	20	17282	12615.9	4	5524.64
Primary care	4	4	4	2	4	2	4	24	22749	16606.8	5	5	3	3	5	3	5	29	25363	18515	5	1908.22
Primary care	4	4	4	2	2	2	3	21	20904	15259.9	5	5	5	4	1	1	5	26	24059	17563.1	5	2303.15
Primary care	3	2	5	2	3	4	3	22	20904	15259.9	3	3	3	5	3	5	5	27	24689	18023	5	2763.05
Primary care	4	4	4	4	4	4	4	28	24689	18023	5	5	5	3	5	5	5	33	26032	19003.4	5	980.39
Perinatal	5	4	5	3	2	5	3	27	24689	18023	2	4	2	3	1	3	1	16	9714	7091.22	-11	-10931.8
Primary care	5	2	1	2	1	1	3	15	9714	7091.22	3	3	3	3	3	2	3	20	17282	12615.9	5	5524.64
Perinatal	5	3	5	3	3	3	3	25	24059	17563.1	1	2	3	2	1	3	3	15	9714	7091.22	-10	-10471.8
Secondary care	3	2	2	2	3	2	3	17	12058	8802.34	3	4	4	3	3	3	2	22	20904	15259.9	5	6457.58
Primary care	1	2	2	1	3	2	2	13	0	0	1	4	4	1	3	1	4	18	12058	8802.34	5	8802.34
Primary care	3	2	2	1	1	3	3	15	9714	7091.22	3	2	4	3	1	4	3	20	17282	12615.9	5	5524.64
Primary care	3	3	2	1	1	5	1	16	9714	7091.22	3	4	2	4	3	3	2	21	20904	15259.9	5	8168.7
Primary care	5	5	2	1	1	5	5	24	22749	16606.8	5	5	1	5	4	4	5	29	25363	18515	5	1908.22
Primary care	5	4	5	4	4	4	4	30	25363	18515	5	5	5	5	5	5	5	35	26790	19556.7	5	1041.71
Perinatal	5	5	1	3	1	5	5	25	24059	17563.1	5	3	1	1	1	5	5	21	20904	15259.9	-4	-2303.15
Primary care	4	2	4	2	4	3	3	22	20904	15259.9	4	4	5	4	2	4	4	27	24689	18023	5	2763.05
Primary care	2	3	3	2	3	3	3	19	17282	12615.9	4	3	4	3	3	4	3	24	22749	16606.8	5	3990.91
Primary care	3	3	4	3	2	2	3	20	17282	12615.9	5	4	4	3	2	4	3	25	24059	17563.1	5	4947.21
Primary care	2	1	2	1	1	3	1	11	0	0	2	3	3	2	1	3	2	16	9714	7091.22	5	7091.22
Primary care	3	1	2	1	1	1	1	10	0	0	3	1	3	1	3	1	3	15	9714	7091.22	5	7091.22
Primary care	2	3	3	4	3	3	2	20	17282	12615.9	5	3	3	3	3	4	4	25	24059	17563.1	5	4947.21
Primary care	3	1	1	1	1	1	1	9	0	0	3	3	1	1	3	1	2	14	0	0	5	0
Primary care	3	2	4	2	2	3	2	18	12058	8802.34	2	3	5	3	2	3	5	23	22749	16606.8	5	7804.43
Primary care	5	2	2	1	1	2	5	18	12058	8802.34	5	3	3	2	3	2	5	23	22749	16606.8	5	7804.43
Primary care	4	3	3	3	3	4	3	23	22749	16606.8	4	4	4	4	4	4	4	28	24689	18023	5	1416.2
Primary care	2	2	1	1	1	1	1	9	0	0	2	2	2	2	2	2	2	14	0	0	5	0
Primary care	2	2	3	2	2	2	3	16	9714	7091.22	3	3	4	3	2	3	4	22	20904	15259.9	6	8168.7
Primary care	2	2	3	2	2	3	2	16	9714	7091.22	4	3	3	3	3	3	3	22	20904	15259.9	6	8168.7
Primary care	1	1	3	1	1	1	1	9	0	0	4	3	3	2	1	1	1	15	9714	7091.22	6	7091.22
Primary care	2	1	2	1	1	1	1	9	0	0	2	1	3	1	1	5	2	15	9714	7091.22	6	7091.22
Perinatal	5	4	4	4	2	4	4	27	24689	18023	4	2	4	5	2	4	2	23	22749	16606.8	-4	-1416.2
Primary care	1	1	1	1	2	1	3	10	0	0	3	3	3	2	2	2	1	16	9714	7091.22	6	7091.22
Primary care	3	3	5	1	1	1	2	16	9714	7091.22	3	3	4	5	2	2	3	22	20904	15259.9	6	8168.7
Primary care	3	3	1	1	1	1	2	12	0	0	3	2	5	2	2	2	2	18	12058	8802.34	6	8802.34
Primary care	2	2	4	2	2	2	2	16	9714	7091.22	1	1	5	4	1	5	5	22	20904	15259.9	6	8168.7
Primary care	1	1	1	1	1	1	1	7	0	0	4	4	1	1	1	1	1	13	0	0	6	0
Primary care	2	2	3	1	2	2	2	14	0	0	3	3	4	2	3	2	3	20	17282	12615.9	6	12615.9
Secondary care	4	3	3	1	1	3	1	16	9714	7091.22	4	3	3	3	3	3	3	22	20904	15259.9	6	8168.7
Primary care	4	4	2	4	2	4	4	24	22749	16606.8	5	4	5	5	4	3	4	30	25363	18515	6	1908.22
Primary care	2	1	1	1	3	3	1	12	0	0	3	3	2	3	2	3	2	18	12058	8802.34	6	8802.34
Primary care	3	1	2	3	1	3	1	14	0	0	3	3	2	2	3	3	4	20	17282	12615.9	6	12615.9
Primary care	5	3	3	3	4	3	3	24	22749	16606.8	4	4	4	5	4	4	5	30	25363	18515	6	1908.22
Primary care	3	3	2	2	2	3	2	17	12058	8802.34	4	4	3	1	3	5	3	23	22749	16606.8	6	7804.43
Primary care	1	1	1	1	1	1	1	7	0	0	3	1	3	1	2	1	2	13	0	0	6	0
Primary care	3	3	2	3	4	3	4	22	20904	15259.9	4	4	4	4	4	3	5	28	24689	18023	6	2763.05
Perinatal	5	5	5	5	3	5	5	33	26032	19003.4	5	5	5	1	4	5	5	30	25363	18515	-3	-488.37
Primary care	3	2	1	2	3	3	3	17	12058	8802.34	3	3	4	3	3	4	3	23	22749	16606.8	6	7804.43
Primary care	3	3	1	1	1	1	1	11	0	0	3	3	1	2	3	2	3	17	12058	8802.34	6	8802.34
Primary care	1	1	1	1	1	1	1	7	0	0	3	2	2	2	1	1	2	13	0	0	6	0
Primary care	2	1	3	2	2	2	3	15	9714	7091.22	4	3	3	1	2	3	5	21	20904	15259.9	6	8168.7
Primary care	2	1	3	2	2	2	2	14	0	0	3	2	4	3	3	3	2	20	17282	12615.9	6	12615.9
Primary care	2	3	2	2	1	2	2	14	0	0	4	2	2	3	2	4	3	20	17282	12615.9	6	12615.9
Primary care	3	3	3	3	1	2	2	17	12058	8802.34	3	4	4	3	2	4	3	23	22749	16606.8	6	7804.43
Primary care	5	2	3	2	1	1	2	16	9714	7091.22	3	2	5	3	1	5	3	22	20904	15259.9	6	8168.7
Primary care	1	1	3	1	1	1	5	13	0	0	4	3	4	1	3	1	3	19	17282	12615.9	6	12615.9
Primary care	2	2	1	1	2	1	2	11	0	0	3	3	3	2	2	2	2	17	12058	8802.34	6	8802.34
Primary care	3	3	2	1	2	1	1	13	0	0	4	3	3	3	2	2	3	20	17282	12615.9	7	12615.9
Perinatal	5	5	5	5	4	5	5	34	26032	19003.4	5	5	4	4	5	5	4	32	25768	18810.6	-2	-192.72
Primary care	2	1	1	2	2	1	2	11	0	0	3	3	2	2	2	3	3	18	12058	8802.34	7	8802.34
Primary care	3	2	2	2	2	2	2	15	9714	7091.22	3	2	4	4	3	3	3	22	20904	15259.9	7	8168.7
Primary care	4	4	2	2	3	2	4	21	20904	15259.9	5	4	5	3	3	4	4	28	24689	18023	7	2763.05
Primary care	3	1	3	1	1	1	3	13	0	0	3	3	3	3	3	2	3	20	17282	12615.9	7	12615.9
Primary care	3	4	5	3	4	5	4	28	24689	18023	5	5	5	5	5	5	5	35	26790	19556.7	7	1533.73
Primary care	4	3	3	1	2	3	3	19	17282	12615.9	5	4	2	3	4	4	4	26	24059	17563.1	7	4947.21
Primary care	3	1	2	3	1	2	3	15	9714	7091.22	4	3	2	2	5	2	4	22	20904	15259.9	7	8168.7
Primary care	2	1	2	2	1	2	2	12	0	0	2	3	3	3	2	3	3	19	17282	12615.9	7	12615.9
Secondary care	2	1	3	2	1	2	1	12	0	0	3	3	2	3	2	3	3	19	17282	12615.9	7	12615.9
Primary care	2	1	5	1	3	1	3	16	9714	7091.22	5	3	5	1	3	3	3	23	22749	16606.8	7	9515.55
Primary care	4	2	2	2	3	3	4	20	17282	12615.9	4	5	3	4	4	3	4	27	24689	18023	7	5407.11
Primary care	5	3	4	3	5	3	5	28	24689	18023	5	5	5	5	5	5	5	35	26790	19556.7	7	1533.73
Primary care	3	3	2	2	1	1	4	16	9714	7091.22	3	4	3	5	3	2	3	23	22749	16606.8	7	9515.55
Primary care	2	2	2	2	1	2	2	13	0	0	4	3	4	3	2	1	3	20	17282	12615.9	7	12615.9
Primary care	3	2	2	2	2	2	3	16	9714	7091.22	5	4	3	2	2	2	5	23	22749	16606.8	7	9515.55
Primary care	5	4	1	1	1	4	4	20	17282	12615.9	5	4	2	4	3	4	5	27	24689	18023	7	5407.11
Perinatal	2	3	5	2	2	4	2	20	17282	12615.9	3	1	3	3	3	3	3	19	17282	12615.9	-1	0
Secondary care	3	2	3	2	3	2	3	18	12058	8802.34	3	3	5	4	4	3	4	26	24059	17563.1	8	8760.73
Primary care	3	3	1	1	1	1	3	13	0	0	5	3	2	2	2	3	4	21	20904	15259.9	8	15259.9
Secondary care	3	1	3	1	1	1	1	11	0	0	3	2	4	2	3	2	3	19	17282	12615.9	8	12615.9
Primary care	1	1	1	1	1	1	1	7	0	0	3	3	1	1	3	1	3	15	9714	7091.22	8	7091.22
Perinatal	4	4	5	4	4	5	4	30	25363	18515	5	5	5	3	1	5	5	29	25363	18515	-1	0
Secondary care	4	1	1	1	1	4	1	13	0	0	2	3	5	4	4	2	1	21	20904	15259.9	8	15259.9
Primary care	2	1	1	1	1	1	1	8	0	0	2	3	3	1	1	3	3	16	9714	7091.22	8	7091.22
Primary care	2	2	1	1	2	1	2	11	0	0	3	3	3	2	2	3	3	19	17282	12615.9	8	12615.9
Perinatal	5	3	4	2	2	4	4	24	22749	16606.8	5	4	4	3	2	3	3	24	22749	16606.8	0	0
Primary care	5	1	4	5	1	1	3	20	17282	12615.9	5	4	5	3	3	4	5	29	25363	18515	9	5899.13
Primary care	3	3	4	2	3	1	1	17	12058	8802.34	5	4	3	4	3	4	3	26	24059	17563.1	9	8760.73
Primary care	5	2	3	2	1	3	4	20	17282	12615.9	5	5	5	4	2	4	4	29	25363	18515	9	5899.13
Primary care	3	1	5	1	3	1	1	15	9714	7091.22	3	3	4	3	4	4	3	24	22749	16606.8	9	9515.55
Primary care	4	3	1	1	1	5	5	20	17282	12615.9	5	5	5	3	3	3	5	29	25363	18515	9	5899.13
Primary care	4	4	2	1	3	2	4	20	17282	12615.9	5	5	5	3	2	4	5	29	25363	18515	9	5899.13
Primary care	2	1	3	1	1	1	1	10	0	0	3	3	5	1	1	3	3	19	17282	12615.9	9	12615.9
Primary care	4	2	1	2	1	1	1	12	0	0	4	3	3	3	3	2	3	21	20904	15259.9	9	15259.9
Primary care	2	2	2	3	2	3	3	17	12058	8802.34	3	5	5	4	4	4	1	26	24059	17563.1	9	8760.73
Primary care	2	3	2	1	1	1	1	11	0	0	3	3	3	3	3	3	3	21	20904	15259.9	10	15259.9
Primary care	4	2	3	2	1	2	2	16	9714	7091.22	5	4	5	2	4	2	4	26	24059	17563.1	10	10471.8
Primary care	5	5	3	1	1	2	3	20	17282	12615.9	5	5	5	4	3	4	4	30	25363	18515	10	5899.13
Primary care	3	3	1	1	1	2	2	13	0	0	5	2	4	3	2	4	3	23	22749	16606.8	10	16606.8
Primary care	3	3	3	1	3	3	2	18	12058	8802.34	5	5	3	3	3	4	5	28	24689	18023	10	9220.63
Perinatal	5	5	5	5	4	5	5	34	26032	19003.4	5	5	5	5	5	5	5	35	26790	19556.7	1	553.34
Primary care	3	1	2	3	1	2	3	15	9714	7091.22	5	3	4	3	4	4	3	26	24059	17563.1	11	10471.8
Primary care	2	1	1	1	1	1	1	8	0	0	5	2	5	2	1	2	2	19	17282	12615.9	11	12615.9
Secondary care	2	2	3	2	2	2	2	15	9714	7091.22	3	3	5	4	4	4	3	26	24059	17563.1	11	10471.8
Perinatal	5	1	2	3	4	5	4	24	22749	16606.8	5	3	3	3	3	4	4	25	24059	17563.1	1	956.3
Primary care	2	2	2	1	1	2	1	11	0	0	3	3	5	3	3	3	2	22	20904	15259.9	11	15259.9
Primary care	2	1	2	1	1	1	1	9	0	0	3	3	2	3	3	3	3	20	17282	12615.9	11	12615.9
Primary care	1	2	3	1	2	1	1	11	0	0	3	3	2	3	4	3	5	23	22749	16606.8	12	16606.8
Primary care	3	3	3	2	2	1	5	19	17282	12615.9	5	4	5	5	4	3	5	31	25768	18810.6	12	6194.78
Primary care	3	3	2	3	2	3	3	19	17282	12615.9	5	5	5	5	2	4	5	31	25768	18810.6	12	6194.78
Primary care	5	1	1	3	3	1	1	15	9714	7091.22	3	5	5	3	3	3	5	27	24689	18023	12	10931.8
Primary care	4	4	4	3	2	2	4	23	22749	16606.8	5	5	5	5	5	5	5	35	26790	19556.7	12	2949.93
Primary care	3	1	3	1	1	1	3	13	0	0	5	3	3	3	3	4	4	25	24059	17563.1	12	17563.1
Primary care	2	1	1	1	1	1	1	8	0	0	3	4	3	3	1	3	3	20	17282	12615.9	12	12615.9
Primary care	2	1	3	1	1	2	2	12	0	0	4	4	5	5	1	1	5	25	24059	17563.1	13	17563.1
Perinatal	2	3	2	2	3	2	2	16	9714	7091.22	3	3	2	2	3	3	3	19	17282	12615.9	3	5524.64
Primary care	5	1	5	5	1	1	1	19	17282	12615.9	5	4	5	5	3	5	5	32	25768	18810.6	13	6194.78
Primary care	1	1	1	1	1	1	1	7	0	0	3	3	2	3	2	4	3	20	17282	12615.9	13	12615.9
Primary care	1	1	1	1	1	1	1	7	0	0	4	3	3	3	3	1	3	20	17282	12615.9	13	12615.9
Secondary care	2	1	1	1	1	1	1	8	0	0	3	3	3	3	3	3	3	21	20904	15259.9	13	15259.9
Primary care	5	4	1	1	1	3	3	18	12058	8802.34	5	5	5	4	5	3	5	32	25768	18810.6	14	10008.3
Primary care	3	3	3	3	3	3	3	21	20904	15259.9	5	5	5	5	5	5	5	35	26790	19556.7	14	4296.78
Primary care	2	2	1	1	1	4	1	12	0	0	5	3	3	4	3	4	4	26	24059	17563.1	14	17563.1
Primary care	5	1	2	2	2	4	4	20	17282	12615.9	5	5	4	5	5	5	5	34	26032	19003.4	14	6387.5
Perinatal	4	4	1	1	1	3	3	17	12058	8802.34	3	3	3	3	2	3	3	20	17282	12615.9	3	3813.52
Primary care	1	3	1	1	1	2	3	12	0	0	5	4	3	4	3	4	4	27	24689	18023	15	18023
Primary care	3	3	2	4	3	2	3	20	17282	12615.9	5	5	5	5	5	5	5	35	26790	19556.7	15	6940.84
Secondary care	3	3	2	2	2	2	3	17	12058	8802.34	5	5	5	2	5	5	5	32	25768	18810.6	15	10008.3
Primary care	3	1	4	3	3	3	2	19	17282	12615.9	5	5	5	5	5	5	5	35	26790	19556.7	16	6940.84
Primary care	3	5	1	1	1	1	1	13	0	0	5	5	3	5	5	3	4	30	25363	18515	17	18515
Primary care	3	2	1	3	2	2	3	16	9714	7091.22	5	5	5	5	4	4	5	33	26032	19003.4	17	11912.1
Primary care	4	1	1	1	1	1	1	10	0	0	4	4	4	4	4	4	4	28	24689	18023	18	18023
Primary care	2	1	1	1	1	1	1	8	0	0	5	4	5	5	4	4	4	31	25768	18810.6	23	18810.6
Primary care	2	2	1	1	1	1	1	9	0	0	5	5	5	5	5	5	5	35	26790	19556.7	26	19556.7
